# Supplementary material for: Familial resemblances in human whole blood transcriptome
Source: BMC Genomics. 2018 Apr 27;19:300. doi: 10.1186/s12864-018-4698-6 (PMC5921553; doi:10.1186/s12864-018-4698-6)
Supplement: Supplementary file 3 — Significant phenotypic correlations between DNA methylation and gene expression levels (n = 78). List of all 78 probe pairs that showed a significant (P ≤ 0.05) phenotypic correlation between DNA methylation and gene expression levels. (XLSX 19 kb) [file 12864_2018_4698_MOESM3_ESM.xlsx]

## Sheet: Feuil1
Additional Table 3. Significant phenotypic correlations between DNA methylation and gene expression levels (n=78)
Transcript	Gene	Chromosome	Position	CpG	Gene	Chromosome	Position	Correlation coefficient	P-value
ID_1780647	ADCK2	7	140041178-140041227	cg13692482	SLC2A8	9	130168651	-0.788306	2.90807e-11
ID_5910390	SF3A1	22	30728343-30728392	cg08146708		1	167393634	-0.760023	3.73086e-10
ID_3990435	HS.511718	7	141981986-141982035	cg22283959	NR2F2	15	96880782	0.759425	3.92276e-10
ID_5910390	SF3A1	22	30728343-30728392	cg12133451		1	227746453	-0.75444	5.92642e-10
ID_3990435	HS.511718	7	141981986-141982035	cg13220357	SGSM1	22	25202163	0.754175	6.05581e-10
ID_1710132	MED4	13	48650431-48650480	cg12505184	LAP3	4	17585801	-0.749089	9.12984e-10
ID_3400438	HLA-A	6	29913300-29913349	cg14095101	TRPM6	9	77502747	0.748943	9.2371e-10
ID_620376	PPP1R11	6	30037919-30037968	cg17140673	ELOVL6	4	111117400	-0.748832	9.31919e-10
ID_3990435	HS.511718	7	141981986-141982035	cg07088771	TNXB	6	32057846	-0.748423	9.62755e-10
ID_1710132	MED4	13	48650431-48650480	cg22309983	TRPV1	17	3497580	-0.748285	9.73356e-10
ID_2510523	RBCK1	20	359499-359548	cg07167185	LYPLA2	1	24120017	-0.746057	1.16085e-09
ID_3990435	HS.511718	7	141981986-141982035	cg05265020	NRN1	6	6002865	0.746038	1.16258e-09
ID_5360243	ITGB5	3	125965004-125965053	cg16289175	AP2M1	3	183898788	-0.745859	1.17901e-09
ID_1780647	ADCK2	7	140041178-140041227	cg25649188	CASKIN2	17	73499917	-0.745256	1.23616e-09
ID_3990435	HS.511718	7	141981986-141982035	cg20594316	ZFYVE28	4	2389156	-0.745126	1.24884e-09
ID_2510523	RBCK1	20	359499-359548	cg19033444	PRR5	22	45065754	-0.744997	1.26147e-09
ID_1780647	ADCK2	7	140041178-140041227	cg07490142	FLJ39582	22	21357269	0.744944	1.26672e-09
ID_4180176	KLHDC4	16	87741498-87741547	cg05564340	U2AF1	21	44518156	-0.744833	1.2778e-09
ID_1710132	MED4	13	48650431-48650480	cg21285564	MIR1306	22	20072475	-0.743904	1.37386e-09
ID_3990435	HS.511718	7	141981986-141982035	cg07191524		16	1077624	-0.743835	1.3812e-09
ID_5360243	ITGB5	3	125965004-125965053	cg12505184	LAP3	4	17585801	-0.743317	1.43807e-09
ID_3990435	HS.511718	7	141981986-141982035	cg04187403	NRN1	6	5999377	0.742837	1.49256e-09
ID_2340059	C16ORF53	16	29738678-29738727	cg17763566	HLA-DPB2	6	33083457	0.742715	1.50673e-09
ID_3990435	HS.511718	7	141981986-141982035	cg00122779	TNXB	6	32033006	-0.748015	1.51423e-09
ID_5360243	ITGB5	3	125965004-125965053	cg06251181	CORO1C	12	109046825	-0.74224	1.56319e-09
ID_3990435	HS.511718	7	141981986-141982035	cg14386951	NRN1	6	5999186	0.740579	1.77643e-09
ID_6420168	DBNDD2	20	43472577-43472626	cg26993038		14	104686639	0.739763	1.89091e-09
ID_1780647	ADCK2	7	140041178-140041227	cg15174906		6	156919703	0.738523	2.07836e-09
ID_3990435	HS.511718	7	141981986-141982035	cg02448934	BTNL2	6	32367970	-0.737913	2.17684e-09
ID_3520128	TUBG2	17	38072433-38072482	cg22561794	BTNL8	5	180335743	-0.743206	2.19092e-09
ID_3400438	HLA-A	6	29913300-29913349	cg21758140		2	161083993	0.737535	2.24002e-09
ID_3990435	HS.511718	7	141981986-141982035	cg00570469		19	36602113	-0.737374	2.26734e-09
ID_5360243	ITGB5	3	125965004-125965053	cg11063328	GTF2H1	11	18343203	0.737064	2.32108e-09
ID_7050470	TAX1BP1	7	27806189-27806234	cg24994593	LDLRAD3	11	35966604	0.736252	2.46752e-09
ID_5360243	ITGB5	3	125965004-125965053	cg22309983	TRPV1	17	3497580	-0.735113	2.68765e-09
ID_3420068	HAT1	2	172556438-172556487	cg24994593	LDLRAD3	11	35966604	0.735092	2.69191e-09
ID_3130220	TMEM158	3	45266007-45266056	cg20095851	SCNN1A	12	6486701	0.734263	2.8639e-09
ID_3990435	HS.511718	7	141981986-141982035	cg09081941		12	132338464	-0.734132	2.89206e-09
ID_2450064	NFE2L2	2	177803791-177803840	cg08931968	NCRNA00171	6	30005372	-0.733595	3.00987e-09
ID_3990435	HS.511718	7	141981986-141982035	cg07944221		16	29272727	0.733084	3.12624e-09
ID_1710132	MED4	13	48650431-48650480	cg08931968	NCRNA00171	6	30005372	-0.732828	3.18614e-09
ID_3990435	HS.511718	7	141981986-141982035	cg05368730		12	132657879	0.732458	3.27474e-09
ID_6100762	PSMC6	14	52257383-52257432	cg24994593	LDLRAD3	11	35966604	0.732133	3.35436e-09
ID_3520128	TUBG2	17	38072433-38072482	cg03118417	RANBP3	19	5974092	-0.731011	3.64331e-09
ID_2450064	NFE2L2	2	177803791-177803840	cg21285564	MIR1306	22	20072475	-0.730692	3.72972e-09
ID_1710132	MED4	13	48650431-48650480	cg16289175	AP2M1	3	183898788	-0.730672	3.73519e-09
ID_3990435	HS.511718	7	141981986-141982035	cg22561794	BTNL8	5	180335743	-0.735799	3.80989e-09
ID_620376	PPP1R11	6	30037919-30037968	cg05832509	TRIM4	7	99515080	-0.730127	3.88731e-09
ID_3990435	HS.511718	7	141981986-141982035	cg12527097		1	5540501	-0.730102	3.89459e-09
ID_620376	PPP1R11	6	30037919-30037968	cg15118514	ATP11A	13	113499073	0.729048	4.206e-09
ID_5360243	ITGB5	3	125965004-125965053	cg21285564	MIR1306	22	20072475	-0.72903	4.21156e-09
ID_2450064	NFE2L2	2	177803791-177803840	cg22309983	TRPV1	17	3497580	-0.728985	4.22549e-09
ID_3890326	SOD2	6	160103621-160103670	cg18041642		17	62062565	-0.728633	4.33503e-09
ID_1710132	MED4	13	48650431-48650480	cg11063328	GTF2H1	11	18343203	0.72808	4.51274e-09
ID_3990435	HS.511718	7	141981986-141982035	cg14225450	THBS2	6	169637832	-0.727436	4.72825e-09
ID_3990435	HS.511718	7	141981986-141982035	cg15920379	TCF7L2	10	114886678	0.727366	4.75213e-09
ID_3990435	HS.511718	7	141981986-141982035	cg24390732	WDR27	6	170060563	-0.727054	4.86076e-09
ID_5360243	ITGB5	3	125965004-125965053	cg27406802	NCRNA00171	6	29995967	-0.726881	4.92163e-09
ID_1090692	GPBP1	5	56594244-56594293	cg14830846	ADAMTS2	5	178763293	-0.726746	4.97005e-09
ID_3990435	HS.511718	7	141981986-141982035	cg06378617	KRT23	17	39095141	-0.726441	5.0803e-09
ID_3990435	HS.511718	7	141981986-141982035	cg20780302	CCDC57	17	80062106	-0.726391	5.09866e-09
ID_5360243	ITGB5	3	125965004-125965053	cg01797265	LOC100128288	17	8265333	-0.726282	5.13897e-09
ID_3520128	TUBG2	17	38072433-38072482	cg05368730		12	132657879	0.726153	5.18692e-09
ID_3990435	HS.511718	7	141981986-141982035	cg15931850		4	1550089	-0.726105	5.20483e-09
ID_5360243	ITGB5	3	125965004-125965053	cg20821566		17	81014667	-0.72609	5.21045e-09
ID_3990435	HS.511718	7	141981986-141982035	cg19952303	SLC6A15	12	85306323	0.725787	5.32501e-09
ID_1710026	CCDC112	5	114632442-114632458	cg00951302		6	166131985	-0.725745	5.34136e-09
ID_6330092	USP16	21	29348268-29348317	cg19033444	PRR5	22	45065754	0.725679	5.36642e-09
ID_1710402	TYW1B	7	71372479-71372528	cg13488501	NSUN4	1	46805584	0.725118	5.58682e-09
ID_6550315	LYRM1	16	20843714-20843763	cg04477431	BAT4	6	31631716	-0.724703	5.7553e-09
ID_2510523	RBCK1	20	359499-359548	cg24994593	LDLRAD3	11	35966604	-0.724477	5.84885e-09
ID_1940180	PSMB9	6	32825066-32825115	cg07088771	TNXB	6	32057846	-0.724026	6.04041e-09
ID_1710132	MED4	13	48650431-48650480	cg20821566		17	81014667	-0.723932	6.08063e-09
ID_3990435	HS.511718	7	141981986-141982035	cg13979407	BTNL2	6	32366096	-0.723916	6.0878e-09
ID_3990435	HS.511718	7	141981986-141982035	cg14476852		8	8506370	-0.723906	6.0921e-09
ID_3990435	HS.511718	7	141981986-141982035	cg02797144		16	3245099	-0.72354	6.253e-09
ID_130164	SPAG9	17	46414954-46415003	cg26033526	TAP1	6	32819858	0.723209	6.40168e-09
ID_3990435	HS.511718	7	141981986-141982035	cg02071853		3	154748651	-0.722866	6.55961e-09
All positions are from the Genome Build 37
