# Supplementary material for: Familial resemblances in human whole blood transcriptome
Source: BMC Genomics. 2018 Apr 27;19:300. doi: 10.1186/s12864-018-4698-6 (PMC5921553; doi:10.1186/s12864-018-4698-6)
Supplement: Supplementary file 4 — Probe pairs showing a significant genetic correlation (n = 25). List of all 25 probe pairs that showed a significant (P ≤ 0.05) genetic correlation between gene expression and DNA methylation levels. (XLSX 10 kb) [file 12864_2018_4698_MOESM4_ESM.xlsx]

## Sheet: Feuil1
Additional Table 4. Probe pairs showing a significant genetic correlation (n=25)
Transcript	CpG site	Correlation coefficient	Standard error	P-value
ID_3520128	cg22561794	-0.964334	0.164671	0.0011625
ID_3990435	cg02797144	-1	0	0.0011794
ID_3990435	cg00570469	-1	0	0.0013769
ID_3420068	cg24994593	1	0	0.0017468
ID_1780647	cg07490142	1	0	0.0018385
ID_3990435	cg15920379	1	0	0.0023268
ID_6100762	cg24994593	1	0	0.0026442
ID_7050470	cg24994593	1	0	0.0030249
ID_3990435	cg02071853	-0.949565	0.181976	0.0030539
ID_2510523	cg19033444	-1	0	0.0035549
ID_3990435	cg13979407	-0.978738	0.173453	0.0043278
ID_3990435	cg12527097	-1	0	0.0054747
ID_2510523	cg24994593	-1	0	0.0073416
ID_6330092	cg19033444	0.986138	0.202582	0.0090022
ID_1710132	cg21285564	-1	0	0.0100532
ID_1780647	cg13692482	-1	0	0.0114569
ID_2450064	cg21285564	-0.969743	0.165129	0.0128644
ID_3990435	cg14225450	-0.829976	0.164848	0.0137982
ID_2450064	cg22309983	-0.982427	0.169802	0.0155302
ID_3990435	cg19952303	0.877729	0.137487	0.0155373
ID_2450064	cg08931968	-1	0	0.01559
ID_2340059	cg17763566	0.858767	0.144043	0.0184768
ID_1090692	cg14830846	-0.829228	0.213461	0.0265416
ID_5360243	cg20821566	-1	0	0.0338085
ID_1710132	cg20821566	-1	0	0.0476369
