# Supplementary material for: Familial resemblances in human whole blood transcriptome
Source: BMC Genomics. 2018 Apr 27;19:300. doi: 10.1186/s12864-018-4698-6 (PMC5921553; doi:10.1186/s12864-018-4698-6)
Supplement: Supplementary file 5 — Overrepresented pathways identified among genes of probes with a familial effect (n = 1211). Table describing all 140 significant overrepresented pathways identified from gene expression analysis (IPA canonical pathways, associated P-value, and list of differentially expressed genes). (XLSX 18 kb) [file 12864_2018_4698_MOESM5_ESM.xlsx]

## Sheet: Feuil1
Additional file 5. Overrepresented pathways identified among genes of probes with a familial effect (n=1211)
IPA Canonical Pathways	P-value	Annotated genes
Mitochondrial Dysfunction	5.01187e-11	MAP2K4,COX6A1,UQCRH,COX5B,ACO2,ATP5L,ATP5E,NDUFB3,NDUFA2,CASP9,SOD2,ATP5J2,NDUFB6,ATP5F1,ATP5I,COX4I1,NDUFA8,ATP5J,COX17,UCP2,CPT1A,NDUFAF2,VDAC3,NDUFS5,NDUFS8,NDUFA11,COX7A2,NDUFS3,NDUFB2,UQCRQ
Oxidative Phosphorylation	4.0738e-10	ATP5J,COX17,COX6A1,UQCRH,COX5B,ATP5L,ATP5E,NDUFB3,NDUFA2,NDUFS5,NDUFS8,NDUFA11,ATP5J2,COX7A2,NDUFB6,NDUFS3,ATP5F1,ATP5I,NDUFB2,COX4I1,UQCRQ,NDUFA8
Protein Ubiquitination Pathway	7.76247e-09	USP41,PSMB10,HLA-A,USP5,UBE3B,DNAJC10,ELOB,UBE2F,UBE2D4,USO1,HSP90AB1,USP13,PSMC6,DNAJC8,USP16,DNAJB1,ANAPC11,PSMB9,PSMA6,USP15,PSMD13,PSMC4,PSMB6,UBE2L3,CBL,USP32,RBX1,UBE2G1,PSMB1,PSMA4,RPS27A,HSP90AA1,PSMD1,DNAJB6,TAP2,UBE2E1,UBE2D3
Sirtuin Signaling Pathway	6.76083e-08	POLR2F,GADD45B,TIMM10,NDUFA2,ATP5E,NDUFB3,MTOR,SOD2,CRTC2,FOXO3,NDUFB6,TUBA1C,NFE2L2,ATP5F1,NDUFA8,ATP5J,ATG7,CPT1A,UCP2,SIRT5,TRIM28,SMARCA5,SF3A1,TIMM8B,NDUFAF2,STAT3,TIMM23,VDAC3,NDUFS5,TUBA1A,NDUFS8,NDUFA11,XRCC6,NDUFS3,NDUFB2,BCL2L11
Systemic Lupus Erythematosus Signaling	1.54882e-06	CD247,HLA-A,PRPF8,HNRNPA2B1,SNRPG,RNU1-3,MTOR,NFAT5,EFTUD2,SOS1,IRS2,SNRPD2,PRPF31,HLA-F,LSM10,FCGR3A/FCGR3B,PIK3C2B,PTPN6,PIK3C2A,CD79B,CD79A,CBL,PPIH,IL1RN,SNRPB2,FCER1G,LSM1
Tec Kinase Signaling	1.51356e-05	MAP2K4,TNFRSF21,STAT5A,FYN,PIK3C2B,PRKCQ,JAK1,PIK3C2A,GNA12,TNFRSF10B,GNAQ,STAT3,BLK,GNAI3,YES1,GNG11,TXK,RHOB,FCER1G,IRS2,GNA13,ACTG1
Huntington's Disease Signaling	3.16228e-05	MAP2K4,POLR2F,BDNF,CLTB,POLR2B,ATP5E,NSF,MTOR,GNG11,POLR2A,CASP9,CREB1,SOS1,HDAC7,NCOR1,IRS2,DNAJB1,ATP5F1,POLR2I,ATP5J,POLR2J2/POLR2J3,PIK3C2B,PRKCQ,PIK3C2A,HDAC2,GNAQ,POLR2G,RPS27A
Hereditary Breast Cancer Signaling	5.88844e-05	POLR2J2/POLR2J3,POLR2I,PIK3C2B,POLR2F,GADD45B,HDAC2,PIK3C2A,FANCG,TUBG1,CDK6,RPA1,POLR2B,POLR2G,POLR2A,HDAC7,RPS27A,IRS2,SMARCC1,HLTF
Role of NFAT in Regulation of the Immune Response	0.000134896	CD247,FYN,PIK3C2B,PRKCQ,PIK3C2A,CD79B,HLA-A,GNA12,GNAQ,CSNK1A1,CD79A,GNAI3,NFAT5,HLA-DRB1,GNG11,SOS1,FCER1G,IRS2,GNA13,MAP2K1,FCGR3A/FCGR3B
Nucleotide Excision Repair Pathway	0.000229087	POLR2J2/POLR2J3,POLR2I,POLR2G,POLR2F,POLR2A,GTF2H5,RPA1,POLR2B
Glucocorticoid Receptor Signaling	0.000229087	CD247,MAP2K4,POLR2F,JAK1,KRT3,POLR2B,CD163,TGFBR2,HMGB1,GTF2B,POLR2A,NFAT5,HSP90AB1,FOXO3,CREB1,SOS1,GTF2H5,SMAD4,NCOR1,IRS2,MAP2K1,POLR2I,POLR2J2/POLR2J3,STAT5A,PIK3C2B,PIK3C2A,STAT3,POLR2G,IL1RN,HSP90AA1,SMARCC1,HLTF
Germ Cell-Sertoli Cell Junction Signaling	0.000234423	MAP2K4,PIK3C2B,PIK3C2A,AXIN1,TUBG1,CTNNA1,IQGAP1,TGFBR2,TUBA1A,RHOB,CFL2,ZYX,MAP3K8,IRS2,TUBA1C,VCL,CTNNB1,ACTG1,MAP2K1,RAB8B
Telomerase Signaling	0.000245471	ETS1,PIK3C2B,HDAC2,PIK3C2A,TERF2,PPP2CB,ELF2,PPP2R1A,HSP90AB1,SOS1,HDAC7,PPP2R2B,HSP90AA1,IRS2,MAP2K1
Endometrial Cancer Signaling	0.000251189	PIK3C2B,CASP9,PIK3C2A,AXIN1,SOS1,FOXO3,CTNNA1,LEF1,IRS2,CTNNB1,MAP2K1
Androgen Signaling	0.000346737	POLR2J2/POLR2J3,POLR2I,POLR2F,PRKCQ,GNA12,GNAQ,POLR2B,POLR2G,GNAI3,GTF2B,POLR2A,GNG11,GTF2H5,HSP90AA1,GNA13,DNAJB1,PRKAR1A
EGF Signaling	0.00042658	MAP2K4,PIK3C2B,CSNK2A2,CSNK2A1,MTOR,JAK1,PIK3C2A,SOS1,IRS2,STAT3,MAP2K1
Breast Cancer Regulation by Stathmin1	0.000436516	PIK3C2B,PRKCQ,PIK3C2A,CAMK1D,TUBG1,GNAQ,PPP1R11,PPP2CB,GNAI3,PPP2R1A,PPP1CC,TUBA1A,GNG11,PPP2R2B,SOS1,IRS2,TUBA1C,GNA13,MAP2K1,ADCY7,CDK2,PRKAR1A
ILK Signaling	0.000512861	MAP2K4,PIK3C2B,MYH9,MYL6,PIK3C2A,ITGB3,MYL9,PPP2CB,PPP2R1A,MTOR,RHOB,CFL2,PPP2R2B,CREB1,IRS2,LEF1,VCL,TMSB10/TMSB4X,CTNNB1,ACTG1,ITGB5
JAK/Stat Signaling	0.000691831	PIK3C2B,STAT5A,PTPN6,MTOR,JAK1,PIK3C2A,SOS1,CISH,GNAQ,IRS2,STAT3,MAP2K1
Prostate Cancer Signaling	0.000707946	PIK3C2B,MTOR,CASP9,HSP90AB1,PIK3C2A,SOS1,CREB1,HSP90AA1,LEF1,IRS2,CTNNB1,MAP2K1,CDK2
Regulation of eIF4 and p70S6K Signaling	0.00134896	PABPC1,PIK3C2B,PIK3C2A,EIF4A2,EIF3E,EIF4G1,PPP2CB,PPP2R1A,MTOR,EIF4G2,PPP2R2B,SOS1,RPS27A,RPS25,IRS2,RPS15A,MAP2K1
B Cell Receptor Signaling	0.00144544	ETS1,MAP2K4,PIK3C2B,PTPN6,PRKCQ,APBB1IP,PIK3C2A,CD79B,CD79A,EBF1,MTOR,NFAT5,CFL2,CREB1,SOS1,MAP3K8,IRS2,RASSF5,MAP2K1
Estrogen Receptor Signaling	0.00147911	POLR2J2/POLR2J3,POLR2I,POLR2F,MED23,POLR2B,MED27,POLR2G,GTF2B,POLR2A,SOS1,GTF2H5,G6PC,NCOR1,MAP2K1,MED4
CREB Signaling in Neurons	0.00154882	POLR2J2/POLR2J3,POLR2I,PIK3C2B,POLR2F,PRKCQ,PIK3C2A,GNA12,GNAQ,POLR2B,POLR2G,GNAI3,GTF2B,POLR2A,GNG11,SOS1,CREB1,IRS2,GNA13,MAP2K1,ADCY7,PRKAR1A
Acute Myeloid Leukemia Signaling	0.00158489	MAP2K4,PIK3C2B,STAT5A,MTOR,PIK3C2A,SOS1,LEF1,IRS2,STAT3,MAP2K1,SPI1,TCF7L2
Epithelial Adherens Junction Signaling	0.00169824	MYH9,MYL6,TUBG1,CTNNA1,IQGAP1,MYL9,TGFBR2,YES1,TUBA1A,ZYX,LEF1,TUBA1C,VCL,CTNNB1,ACTG1,TCF7L2
Mouse Embryonic Stem Cell Pluripotency	0.0018197	PIK3C2B,JAK1,PIK3C2A,AXIN1,SOS1,SMAD4,LEF1,IRS2,STAT3,CTNNB1,MAP2K1,ID3,TCF7L2
Antigen Presentation Pathway	0.00186209	PSMB9,HLA-DRB1,HLA-A,CANX,HLA-F,PSMB6,TAP2
p70S6K Signaling	0.00186209	PIK3C2B,PRKCQ,JAK1,PIK3C2A,CD79B,GNAQ,CD79A,GNAI3,PPP2CB,PPP2R1A,MTOR,PPP2R2B,SOS1,IRS2,MAP2K1
CTLA4 Signaling in Cytotoxic T Lymphocytes	0.00190546	CD247,PIK3C2B,PPP2CB,FYN,PTPN6,PPP2R1A,PIK3C2A,HLA-A,CLTB,PPP2R2B,FCER1G,IRS2
Salvage Pathways of Pyrimidine Ribonucleotides	0.0020893	MAP2K4,PRKCQ,UPP1,NME2,CDK6,CSNK1A1,CMPK1,G6PC,MAP3K8,MAP2K1,UCKL1,CDK2
Role of Tissue Factor in Cancer	0.00218776	PIK3C2B,FYN,STAT5A,PIK3C2A,GNA12,GNAQ,ITGB3,BLK,YES1,MTOR,CFL2,IRS2,GNA13,ITGB5
Sumoylation Pathway	0.00251189	ETS1,MAP2K4,SUMO3,PCNA,SP3,RHOB,HDAC2,SENP6,SMAD4,RPA1,ZNF217,ISG20
NRF2-mediated Oxidative Stress Response	0.00251189	MAP2K4,PIK3C2B,PRKCQ,PIK3C2A,PRDX1,DNAJC10,MAFF,GSTO1,SOD2,RBX1,DNAJC8,CCT7,IRS2,DNAJB6,DNAJB1,TXN,NFE2L2,ACTG1,MAP2K1
ATM Signaling	0.00269153	MAP2K4,PPP2CB,MDM4,PPP2R1A,PPP1CC,GADD45B,ATF1,TRIM28,PPP2R2B,CREB1,CBX3,CDK2
Assembly of RNA Polymerase II Complex	0.00275423	POLR2J2/POLR2J3,POLR2I,POLR2G,POLR2F,GTF2B,POLR2A,GTF2H5,POLR2B
IL-7 Signaling Pathway	0.00281838	PIK3C2B,STAT5A,FYN,EBF1,JAK1,PIK3C2A,SOS1,FOXO3,IRS2,CDK2,MCL1
Ephrin B Signaling	0.00281838	GNAI3,CBL,GNG11,CFL2,AXIN1,GNA12,GNAQ,GNA13,CTNNB1,HNRNPK
Production of Nitric Oxide and Reactive Oxygen Species in Macrophages	0.00301995	MAP2K4,PIK3C2B,PTPN6,PRKCQ,JAK1,PIK3C2A,PPP1R11,IFNGR1,SPI1,PPP2CB,PPP2R1A,PPP1CC,RHOB,PPP2R2B,SERPINA1,MAP3K8,S100A8,IRS2,MAP2K1
EIF2 Signaling	0.00346737	RPL11,PABPC1,PIK3C2B,RPL36AL,PIK3C2A,RPL29,EIF4A2,EIF3E,EIF4G1,RPL15,PPP1CC,EIF4G2,RPL26L1,SOS1,RPS27A,RPS25,RPS15A,IRS2,RPL6,MAP2K1
IL-2 Signaling	0.00380189	PIK3C2B,CSNK2A2,STAT5A,CSNK2A1,JAK1,PIK3C2A,SOS1,IRS2,MAP2K1
Role of JAK2 in Hormone-like Cytokine Signaling	0.0040738	STAT5A,PTPN6,JAK1,IRS2,STAT3,HLTF
Remodeling of Epithelial Adherens Junctions	0.00467735	TUBA1A,TUBG1,CTNNA1,ZYX,TUBA1C,VCL,CTNNB1,IQGAP1,ACTG1
Cardiac Hypertrophy Signaling	0.00501187	MAP2K4,PIK3C2B,MYL6,PIK3C2A,GNA12,GNAQ,TGFBR2,MYL9,ADSS,GNAI3,MTOR,GNG11,RHOB,SOS1,CREB1,MAP3K8,IRS2,GNA13,ADCY7,MAP2K1,PRKAR1A
IGF-1 Signaling	0.00524807	PIK3C2B,CSNK2A2,CSNK2A1,JAK1,CASP9,PIK3C2A,SOS1,FOXO3,IRS2,STAT3,MAP2K1,PRKAR1A
T Cell Receptor Signaling	0.00562341	CD247,MAP2K4,PIK3C2B,FYN,TXK,CBL,NFAT5,PRKCQ,PIK3C2A,SOS1,IRS2,MAP2K1
IL-9 Signaling	0.00588844	PIK3C2B,STAT5A,JAK1,PIK3C2A,CISH,IRS2,STAT3
CXCR4 Signaling	0.00676083	MAP2K4,PIK3C2B,PRKCQ,MYL6,PIK3C2A,GNA12,GNAQ,MYL9,GNAI3,GNG11,RHOB,IRS2,GNA13,ELMO2,ADCY7,MAP2K1
CD28 Signaling in T Helper Cells	0.00676083	CD247,MAP2K4,PIK3C2B,FYN,PTPN6,PRKCQ,PIK3C2A,HLA-A,HLA-DRB1,NFAT5,FCER1G,IRS2,MAP2K1
PI3K/AKT Signaling	0.00676083	JAK1,PPP2CB,MTOR,PPP2R1A,HSP90AB1,FOXO3,SOS1,PPP2R2B,HSP90AA1,MAP3K8,CTNNB1,MAP2K1,MCL1
IL-3 Signaling	0.00724436	PIK3C2B,STAT5A,PTPN6,JAK1,PRKCQ,PIK3C2A,SOS1,IRS2,STAT3,MAP2K1
FLT3 Signaling in Hematopoietic Progenitor Cells	0.00724436	PIK3C2B,STAT5A,MTOR,CBL,PIK3C2A,SOS1,CREB1,IRS2,STAT3,MAP2K1
mTOR Signaling	0.0074131	PIK3C2B,MAPKAP1,PRKCQ,PIK3C2A,EIF4A2,EIF3E,EIF4G1,PPP2CB,PPP2R1A,MTOR,EIF4G2,RHOB,PPP2R2B,RPS27A,RPS25,IRS2,RPS15A,EIF4B
Phospholipase C Signaling	0.0074131	CD247,FYN,PRKCQ,MYL6,HDAC2,CD79B,GNAQ,CD79A,MYL9,NFAT5,GNG11,AHNAK,RHOB,CREB1,SOS1,HDAC7,FCER1G,GNA13,ADCY7,MAP2K1
CNTF Signaling	0.00776247	PIK3C2B,MTOR,JAK1,PIK3C2A,SOS1,IRS2,STAT3,MAP2K1
Heme Biosynthesis II	0.00794328	UROD,UROS,HMBS
Colorectal Cancer Metastasis Signaling	0.00851138	MAP2K4,PIK3C2B,JAK1,PIK3C2A,AXIN1,IFNGR1,STAT3,TGFBR2,TLR10,GNG11,CASP9,RHOB,SOS1,SMAD4,IRS2,LEF1,CTNNB1,ADCY7,MAP2K1,TCF7L2,PRKAR1A
IL-4 Signaling	0.00851138	PIK3C2B,PTPN6,MTOR,NFAT5,JAK1,HLA-DRB1,PIK3C2A,HLA-A,SOS1,IRS2
Cell Cycle Regulation by BTG Family Proteins	0.00851138	PPP2CB,PPP2R1A,CNOT7,PPP2R2B,BTG1,CDK2
Hypoxia Signaling in the Cardiovascular System	0.00912011	UBE2D4,UBE2L3,HSP90AB1,UBE2G1,CREB1,HSP90AA1,UBE2D3,UBE2E1,UBE2F
Th2 Pathway	0.00977237	CD247,PIK3C2B,STAT5A,PRKCQ,JAK1,PIK3C2A,HLA-A,CHD4,SPI1,IL24,TGFBR2,HLA-DRB1,S1PR1,IRS2
HGF Signaling	0.01	ETS1,MAP2K4,PIK3C2B,ELF2,PRKCQ,PIK3C2A,SOS1,MAP3K8,IRS2,STAT3,MAP2K1,CDK2
OX40 Signaling Pathway	0.0104713	CD247,MAP2K4,HLA-DRB1,HLA-A,FCER1G,TRAF5,HLA-F
RAR Activation	0.0104713	MAP2K4,STAT5A,CSNK2A1,DHRS3,PRKCQ,CSNK2A2,TRIM24,GTF2H5,SMAD4,NCOR1,SMARCC1,REL,ADCY7,HLTF,RDH13,MAP2K1,PRKAR1A
PDGF Signaling	0.0123027	MAP2K4,PIK3C2B,CSNK2A2,CSNK2A1,JAK1,PIK3C2A,SOS1,IRS2,STAT3,MAP2K1
Pyridoxal 5'-phosphate Salvage Pathway	0.0125893	MAP2K4,PRKCQ,CDK6,CSNK1A1,G6PC,MAP3K8,MAP2K1,CDK2
Leukocyte Extravasation Signaling	0.0125893	MAP2K4,PIK3C2B,PRKCQ,MYL6,PIK3C2A,CTNNA1,ITGB3,GNAI3,WIPF1,CLDN23,TXK,CD44,PECAM1,IRS2,VCL,RASSF5,CTNNB1,ACTG1
Non-Small Cell Lung Cancer Signaling	0.0125893	PIK3C2B,CASP9,PIK3C2A,SOS1,FOXO3,CDK6,IRS2,RASSF5,MAP2K1
Gap Junction Signaling	0.0125893	PIK3C2B,PRKCQ,PIK3C2A,TUBG1,GNAQ,CSNK1A1,GNAI3,SP3,TUBA1A,SOS1,IRS2,TUBA1C,CTNNB1,ACTG1,ADCY7,MAP2K1,PRKAR1A
Th1 and Th2 Activation Pathway	0.0128825	CD247,STAT5A,PIK3C2B,PRKCQ,JAK1,PIK3C2A,HLA-A,CHD4,IFNGR1,STAT3,IL24,SPI1,TGFBR2,HLA-DRB1,S1PR1,IRS2
Arsenate Detoxification I (Glutaredoxin)	0.0134896	PNP,GSTO1
Thrombopoietin Signaling	0.0134896	PIK3C2B,STAT5A,PRKCQ,PIK3C2A,SOS1,IRS2,STAT3,MAP2K1
Chronic Myeloid Leukemia Signaling	0.0138038	TGFBR2,PIK3C2B,STAT5A,PIK3C2A,HDAC2,HDAC7,SOS1,CDK6,SMAD4,IRS2,MAP2K1
Purine Nucleotides De Novo Biosynthesis II	0.0144544	ADSS,PAICS,GART
Renin-Angiotensin Signaling	0.0154882	MAP2K4,PIK3C2B,PTPN6,PRKCQ,PIK3C2A,SOS1,GNAQ,IRS2,STAT3,MAP2K1,ADCY7,PRKAR1A
Molecular Mechanisms of Cancer	0.0158489	MAP2K4,FYN,JAK1,AXIN1,CTNNA1,CDC25B,TGFBR2,CASP9,RHOB,SOS1,SMAD4,IRS2,GNA13,CTNNB1,MAP2K1,PIK3C2B,PRKCQ,PIK3C2A,HAT1,GNA12,GNAQ,CDK6,GNAI3,CBL,LEF1,ADCY7,BCL2L11,CDK2,PRKAR1A
Insulin Receptor Signaling	0.0158489	PIK3C2B,FYN,JAK1,PIK3C2A,PPP1R11,PPP1CC,MTOR,CBL,SOS1,FOXO3,IRS2,MAP2K1,PRKAR1A
IL-8 Signaling	0.0162181	MAP2K4,PIK3C2B,PRKCQ,PIK3C2A,GNA12,IQGAP1,ITGB3,MYL9,GNAI3,MTOR,GNG11,RHOB,CXCR2,IRS2,GNA13,MAP2K1,ITGB5
Tight Junction Signaling	0.0162181	MYH9,MYL6,CTNNA1,MYL9,TGFBR2,PPP2CB,NSF,PPP2R1A,CLDN23,PPP2R2B,VCL,CTNNB1,PATJ,ACTG1,PRKAR1A
Erythropoietin Signaling	0.017378	PIK3C2B,STAT5A,PTPN6,CBL,PRKCQ,PIK3C2A,SOS1,IRS2,MAP2K1
Renal Cell Carcinoma Signaling	0.017378	ETS1,PIK3C2B,PIK3C2A,RBX1,SOS1,RPS27A,IRS2,ELOB,MAP2K1
Cdc42 Signaling	0.017378	CD247,MYL9,MAP2K4,WIPF1,HLA-DRB1,CFL2,MYL6,HLA-A,FCER1G,CDC42SE1,HLA-F,IQGAP1
ERK/MAPK Signaling	0.0177828	ETS1,PIK3C2B,FYN,PIK3C2A,ATF1,PPP1R11,STAT3,PPP2CB,PPP2R1A,PPP1CC,ELF2,PPP2R2B,CREB1,SOS1,IRS2,MAP2K1,PRKAR1A
phagosome maturation	0.0177828	ATP6V1E1,NSF,HLA-DRB1,TUBA1A,ATP6V1F,HLA-A,PRDX1,ATP6V1E2,TUBG1,CANX,TUBA1C,DYNLT1,TUBG2
Sphingosine-1-phosphate Signaling	0.0186209	GNAI3,PIK3C2B,NAAA,CASP9,RHOB,PIK3C2A,GNA12,S1PR1,GNAQ,IRS2,GNA13,ADCY7
Paxillin Signaling	0.0186209	MAP2K4,PIK3C2B,PIK3C2A,SOS1,IRS2,VCL,PTPN12,ACTG1,ITGB5,ITGB3,GIT2
Cell Cycle Control of Chromosomal Replication	0.0190546	TOP2B,MCM3,PCNA,MCM8,CDK6,RPA1,CDK2
Wnt/β-catenin Signaling	0.0190546	CSNK2A1,AXIN1,CSNK1A1,GNAQ,TGFBR2,CSNK2A2,PPP2CB,PPP2R1A,PPP2R2B,TLE4,CD44,RPS27A,LEF1,CTNNB1,TCF7L2
Relaxin Signaling	0.0190546	PIK3C2B,PIK3C2A,GNA12,GNAQ,PDE4B,GNAI3,GNG11,CREB1,IRS2,GNA13,ADCY7,MAP2K1,PDE6D,PRKAR1A
Prolactin Signaling	0.0199526	PIK3C2B,STAT5A,FYN,PRKCQ,PIK3C2A,SOS1,IRS2,STAT3,MAP2K1
Thrombin Signaling	0.0199526	PIK3C2B,PRKCQ,MYL6,PIK3C2A,CAMK1D,GNA12,GNAQ,MYL9,GNAI3,GNG11,RHOB,SOS1,CREB1,IRS2,GNA13,ADCY7,MAP2K1
Regulation of the Epithelial-Mesenchymal Transition Pathway	0.0204174	ETS1,MAP2K4,PIK3C2B,JAK1,PIK3C2A,AXIN1,STAT3,TGFBR2,FOXC2,SOS1,SMAD4,IRS2,LEF1,CTNNB1,MAP2K1,TCF7L2
PI3K Signaling in B Lymphocytes	0.0204174	BLK,FYN,CBL,NFAT5,CD79B,ATF1,FOXO3,CREB1,CD79A,IRS2,PLEKHA1,MAP2K1
SAPK/JNK Signaling	0.0213796	MAP2K4,PIK3C2B,GNG11,PIK3C2A,GNA12,SOS1,FCER1G,IRS2,GNA13,HNRNPK
Tetrapyrrole Biosynthesis II	0.0218776	UROS,HMBS
Caveolar-mediated Endocytosis Signaling	0.0223872	FYN,ARCN1,HLA-A,COPG2,COPB1,ACTG1,ITGB5,ITGB3
IL-6 Signaling	0.0229087	MAP2K4,PIK3C2B,CSNK2A2,CSNK2A1,PIK3C2A,IL1RN,SOS1,CD14,IRS2,STAT3,MAP2K1,MCL1
Oncostatin M Signaling	0.0239883	STAT5A,JAK1,SOS1,STAT3,MAP2K1
Dopamine-DARPP32 Feedback in cAMP Signaling	0.025704	PPP2CB,GNAI3,PPP2R1A,PPP1CC,PRKCQ,ATF1,KCNJ10,PPP2R2B,CREB1,GNAQ,CSNK1A1,PPP1R11,ADCY7,PRKAR1A
GM-CSF Signaling	0.025704	ETS1,PIK3C2B,PIK3C2A,SOS1,CISH,IRS2,STAT3,MAP2K1
LPS-stimulated MAPK Signaling	0.0263027	MAP2K4,PIK3C2B,PRKCQ,ATF1,PIK3C2A,CREB1,CD14,IRS2,MAP2K1
Virus Entry via Endocytic Pathways	0.0275423	PIK3C2B,FYN,PRKCQ,PIK3C2A,HLA-A,CLTB,IRS2,ACTG1,ITGB5,ITGB3
IL-22 Signaling	0.0275423	MAP2K4,STAT5A,JAK1,STAT3
Role of JAK1, JAK2 and TYK2 in Interferon Signaling	0.0275423	PTPN6,JAK1,IFNGR1,STAT3
HER-2 Signaling in Breast Cancer	0.0281838	PIK3C2B,CASP9,PRKCQ,PIK3C2A,SOS1,CDK6,IRS2,ITGB5,ITGB3
Nur77 Signaling in T Lymphocytes	0.0288403	CD247,CASP9,HLA-DRB1,HDAC2,HLA-A,FCER1G
P2Y Purigenic Receptor Signaling Pathway	0.0301995	GNAI3,PIK3C2B,PRKCQ,GNG11,PIK3C2A,CREB1,GNAQ,IRS2,MAP2K1,ADCY7,PRKAR1A,ITGB3
PKCϴ Signaling in T Lymphocytes	0.030903	CD247,MAP2K4,PIK3C2B,FYN,PRKCQ,PIK3C2A,HLA-A,HLA-DRB1,NFAT5,SOS1,FCER1G,IRS2,MAP3K8
Adenine and Adenosine Salvage III	0.0316228	PNP,ADA
Purine Ribonucleosides Degradation to Ribose-1-phosphate	0.0316228	PNP,ADA
Integrin Signaling	0.0316228	MAP2K4,FYN,PIK3C2B,PIK3C2A,ITGB3,MYL9,TSPAN3,WIPF1,RHOB,SOS1,ZYX,IRS2,VCL,TSPAN4,ACTG1,MAP2K1,ITGB5
B Cell Development	0.0316228	HLA-DRB1,CD79B,HLA-A,CD79A
Role of JAK family kinases in IL-6-type Cytokine Signaling	0.0316228	MAP2K4,STAT5A,JAK1,STAT3
Communication between Innate and Adaptive Immune Cells	0.0316228	TLR10,HLA-DRB1,CD79B,IL1RN,HLA-A,FCER1G,CD79A,HLA-F
Natural Killer Cell Signaling	0.0331131	CD247,PIK3C2B,FYN,PTPN6,PRKCQ,PIK3C2A,SOS1,FCER1G,IRS2,MAP2K1,FCGR3A/FCGR3B
Pancreatic Adenocarcinoma Signaling	0.0331131	MAP2K4,TGFBR2,PIK3C2B,JAK1,CASP9,PIK3C2A,SMAD4,IRS2,STAT3,MAP2K1,CDK2
Mitotic Roles of Polo-Like Kinase	0.0338844	CDC25B,PPP2CB,PPP2R1A,HSP90AB1,PPP2R2B,HSP90AA1,ANAPC11
AMPK Signaling	0.0338844	PIK3C2B,ACACB,CPT1A,PIK3C2A,PPP2CB,PPP2R1A,MTOR,CRTC2,FOXO3,PPP2R2B,CREB1,IRS2,CHRNA2,SMARCC1,AK2,HLTF,PRKAR1A
Telomere Extension by Telomerase	0.0338844	TERF2,XRCC6,HNRNPA2B1
Adenosine Nucleotides Degradation II	0.0338844	PNP,ADA,NT5C
Regulation of IL-2 Expression in Activated and Anergic T Lymphocytes	0.0338844	CD247,MAP2K4,TGFBR2,FYN,NFAT5,SOS1,SMAD4,MAP2K1
Neurotrophin/TRK Signaling	0.0338844	MAP2K4,PIK3C2B,PIK3C2A,BDNF,SOS1,CREB1,IRS2,MAP2K1
Role of NFAT in Cardiac Hypertrophy	0.0354813	MAP2K4,PIK3C2B,PRKCQ,HDAC2,PIK3C2A,CAMK1D,GNAQ,CSNK1A1,TGFBR2,GNAI3,GNG11,HDAC7,SOS1,IRS2,ADCY7,MAP2K1,PRKAR1A
Reelin Signaling in Neurons	0.0363078	MAP2K4,BLK,PIK3C2B,FYN,YES1,PIK3C2A,NDEL1,IRS2,ITGB3
Cytotoxic T Lymphocyte-mediated Apoptosis of Target Cells	0.0363078	CD247,CASP9,HLA-A,FCER1G
Antiproliferative Role of TOB in T Cell Signaling	0.0363078	PABPC1,TGFBR2,SMAD4,CDK2
CD40 Signaling	0.0363078	MAP2K4,PIK3C2B,ATF1,PIK3C2A,IRS2,TRAF5,STAT3,MAP2K1
Protein Kinase A Signaling	0.0380189	MYL6,PTPN12,CDC25B,TGFBR2,PPP1CC,NFAT5,GNG11,CREB1,SMAD4,GNA13,CTNNB1,ANAPC11,MAP2K1,PTPN6,PRKCQ,ATF1,GNAQ,PPP1R11,PDE4B,MYL9,GNAI3,ADD3,LEF1,ADCY7,TCF7L2,PDE6D,PRKAR1A
Ceramide Signaling	0.0380189	MAP2K4,PIK3C2B,PPP2CB,PPP2R1A,PIK3C2A,PPP2R2B,S1PR1,IRS2,MAP2K1
Thyroid Cancer Signaling	0.040738	BDNF,LEF1,CTNNB1,MAP2K1,TCF7L2
Graft-versus-Host Disease Signaling	0.040738	HLA-DRB1,IL1RN,HLA-A,FCER1G,HLA-F
UVB-Induced MAPK Signaling	0.0416869	MAP2K4,PIK3C2B,MTOR,PRKCQ,PIK3C2A,IRS2,MAP2K1
Actin Cytoskeleton Signaling	0.0436516	PIK3C2B,MYH9,MYL6,PIK3C2A,GNA12,IQGAP1,MYL9,CYFIP2,CFL2,SOS1,CD14,IRS2,GNA13,VCL,TMSB10/TMSB4X,ACTG1,MAP2K1
Sertoli Cell-Sertoli Cell Junction Signaling	0.0446684	MAP2K4,AXIN1,TUBG1,CTNNA1,CLDN23,TUBA1A,MAP3K8,TUBA1C,VCL,CTNNB1,MAP2K1,ACTG1,RAB8B,PRKAR1A
NF-κB Signaling	0.0446684	PIK3C2B,CSNK2A1,PRKCQ,HDAC2,PIK3C2A,TGFBR2,CSNK2A2,TLR10,IL1RN,PELI1,FCER1G,IRS2,MAP3K8,TRAF5
p53 Signaling	0.0457088	PIK3C2B,MDM4,PCNA,GADD45B,PIK3C2A,TNFRSF10B,COQ8A,IRS2,CTNNB1,CDK2
Melanocyte Development and Pigmentation Signaling	0.047863	PIK3C2B,PTPN6,PIK3C2A,SOS1,CREB1,IRS2,MAP2K1,ADCY7,PRKAR1A
ErbB2-ErbB3 Signaling	0.047863	PIK3C2B,STAT5A,PIK3C2A,SOS1,IRS2,STAT3,MAP2K1
Xanthine and Xanthosine Salvage	0.0489779	PNP
Adenine and Adenosine Salvage VI	0.0489779	ADK
