# Supplementary material for: Familial resemblances in human whole blood transcriptome
Source: BMC Genomics. 2018 Apr 27;19:300. doi: 10.1186/s12864-018-4698-6 (PMC5921553; doi:10.1186/s12864-018-4698-6)
Supplement: Supplementary file 6 — Overrepresented pathways identified among genes of CpG with a familial effect (n = 6291). Table describing all 75 significant overrepresented pathways identified from DNA methylation analysis (IPA canonical pathways, associated P-value, and list of differentially methylated genes). (XLSX 17 kb) [file 12864_2018_4698_MOESM6_ESM.xlsx]

## Sheet: Feuil1
Additional file 6. Overrepresented pathways identified among genes of CpG with a familial effect (n=6291)
IPA Canonical Pathways	P-value	Annotated genes
Antigen Presentation Pathway	0.000190546	PSMB9,CALR,HLA-DOA,HLA-A,HLA-B,PSMB8,HLA-DQB1,TAP1,HLA-DQB2,HLA-DRB1,HLA-C,HLA-DPB1,TAPBP,TAP2,HLA-DRB5
Axonal Guidance Signaling	0.000371535	SLIT3,DPYSL2,PAPPA2,KLC1,BMP4,GLI2,PLCH2,ADAMTS2,NCK2,PAK1,BAIAP2,PLXNB2,FRS2,PRKD1,GNG12,ITGA4,STK36,KALRN,FGFR2,RAP1A,DOCK1,SRGAP3,PIK3CD,EPHA2,NRP1,MME,FYN,UNC5A,SEMA6A,PRKCZ,GNG7,EFNB2,AKT1,KL,NGFR,MMP8,NTRK1,DCC,ADAM19,PRKCE,TUBB4A,ROBO2,UNC5C,GNG4,TUBB1,NRP2,GNA12,EPHA3,SLIT2,PLCZ1,SEMA3A,WNT3A,GLIS2,SEMA3C,ARPC4,WNT3,EPHB2,WNT16,TUBB,ROCK2,SEMA6D,MICAL1,PLCE1,WNT7B,WNT4,ABLIM2,EFNB3,NGEF,A…
Molecular Mechanisms of Cancer	0.000691831	MAP2K4,RAPGEF1,BMP4,JAK1,WNT3,DIRAS3,SMAD3,NCSTN,WNT16,ARHGEF1,BMPR1B,RB1,E2F6,PAK1,RASGRF1,CASP9,BBC3,CCND3,WNT7B,WNT4,HIPK2,FRS2,PRKD1,ITGA4,CDK18,SMAD2,STK36,TFDP1,BMP8B,FGFR2,ARHGEF17,TCF3,RAP1A,RALBP1,PIK3R3,CDK15,CCND2,RHOQ,CDK11B,ARHGEF16,PRKACG,GNAO1,TGFB3,ARHGEF18,MAP2K3,PIK3CD,CDK19,ADCY10,NOTCH1,ARHGEF10,CDK2,MAP2K6,FYN,CTNNA1,MAP3K5,JAK2,RHOH,PRKCZ,EP300,DIABLO,ARHGEF19,SYNGAP1,NFKBIA…
RAR Activation	0.000933254	MAP2K4,NSD1,SMAD3,NR2F2,JAK2,MAP3K5,RBP1,SMARCA4,PRKCZ,EP300,AKT1,ALDH1A3,RARA,PNRC1,RARB,RBP2,PRKAR1B,PRKCE,MAPKAPK2,ZBTB16,PRKD1,PRKCA,GTF2H3,SMAD2,SRC,ADCY2,RDH11,NRIP2,MAP3K1,SMAD6,SMAD7,ERCC2,PIK3R3,MAPK14,ALDH1A2,PRKACG,NCOA1,TGFB3,PRKAG2,GTF2H1,PIK3CD,NCOR2,ACTL6B,PML,ADCY10,RXRA,HLTF
Opioid Signaling Pathway	0.00102329	MAP2K4,RGS1,CACNA1S,CAMK1D,POMC,AP2A2,ATF4,PRKD1,FGR,CACNA1G,GRK4,OPRM1,CACNA1C,GRK5,ITPR1,CREB5,RAP1A,CACNA1A,PDE1C,FOSB,CACNA2D1,KCNJ9,PRKACG,GNAO1,ITPR3,MAP2K3,KCNJ6,ADCY10,MAP2K6,CACNA1I,FYN,MAPK15,CACNB3,GRK1,RGS12,SLC12A5,GNG7,PRKCZ,OPRL1,EP300,YES1,NFKBIA,AKT1,PRKAR1B,HCK,PRKCE,RPS6KA2,CACNG8,PRKCA,SRC,GRIN2B,AP2M1,GRIN3B,ADCY2,RGS20,MAPK6,PRKAG2
Th1 Pathway	0.00107152	CD247,MAP2K6,mir-146,SOCS1,HLA-DOA,JAK1,HLA-A,CD4,HLA-B,NCSTN,JAK2,HLA-DQB1,TBX21,HLA-DRB1,HLA-DQB2,KL,CD274,FRS2,HLA-DPB1,RUNX3,DLL1,NOTCH3,FGFR2,IFNGR1,STAT3,IRF1,PIK3R3,ITGB2,NOTCH4,ICOS,CD86,PIK3CD,NOTCH1,HLA-DRB5
Caveolar-mediated Endocytosis Signaling	0.00131826	FYN,SRC,ARCN1,HLA-A,ITGA8,HLA-B,CD48,ITGA6,FLOT1,ITGAL,ITGB7,ITGB2,HLA-C,ITGA9,CAV1,INSR,ACTG1,CAVIN1,ITGB5,ITGA4,PRKCA,ITGAX
Regulation of the Epithelial-Mesenchymal Transition Pathway	0.00169824	MAP2K6,MAP2K4,JAK1,WNT3,SMAD3,NCSTN,WNT16,PARD6G,JAK2,SMURF1,PYGO1,FOXC2,AKT1,KL,WNT7B,FGF12,WNT4,FRS2,HMGA2,FGF19,SMAD2,NOTCH3,TWIST2,ESRP2,WNT9B,WNT2B,FGFR2,TCF7L1,STAT3,TCF3,FGF6,FGF1,PIK3R3,FZD8,NOTCH4,CDH2,WNT3A,ZEB2,TGFB3,PIK3CD,MAP2K3,DVL3,NOTCH1,MMP9,TCF7L2,WNT5A
LPS/IL-1 Mediated Inhibition of RXR Function	0.00213796	MAP2K4,LIPC,SLC27A2,CHST15,SULT1A2,CETP,HS6ST1,GSTM2,SCARB1,NR0B2,NR1I2,RARA,XPO1,ALDH7A1,TNFRSF11B,MGST1,ALDH1A2,NCOA1,ALDH18A1,SLC27A1,PLTP,RXRA,ACOX3,CHST13,TNF,GSTP1,ECSIT,ALDH4A1,SULT1C4,NR1H4,ALAS1,HS3ST3A1,UST,ALDH1A3,NGFR,CHST3,FABP4,FABP3,LBP,TNFRSF1A,MAP3K1,CHST12,HS3ST4,SULT2B1,CYP3A4,SREBF1,SULT1A1,HS3ST2,CAT,NR5A2
Neuropathic Pain Signaling In Dorsal Horn Neurons	0.00229087	KCNN3,GRM2,CAMK1D,GRIA1,KCNN2,PLCH2,PRKCZ,KCNN1,PLCE1,KL,PRKAR1B,PRKCE,FRS2,PRKD1,PRKCA,GRIN2B,SRC,GRIN3B,GRM1,FGFR2,GRM4,ITPR1,KCNH2,PLCZ1,GRM7,PIK3R3,NTRK2,ITPR3,PRKACG,PRKAG2,PIK3CD
Chondroitin Sulfate Biosynthesis (Late Stages)	0.00316228	SULT1C4,CHSY1,CHST12,CSGALNACT1,HS3ST4,CHST15,HS3ST3A1,SULT2B1,SULT1A2,HS6ST1,UST,SULT1A1,HS3ST2,CHST3,CHST13
Dopamine-DARPP32 Feedback in cAMP Signaling	0.0040738	CACNA1S,KCNJ16,PPP1R3A,PLCH2,PRKCZ,EP300,CSNK1E,PLCE1,CDK5,PRKAR1B,ATF4,PRKCE,PPP2R5C,PRKD1,PRKCA,GRIN2B,GRIN3B,ADCY2,GUCY1A3,KCNJ15,CACNA1C,PPP1R14A,PAWR,PPP1R11,ITPR1,CREB5,CACNA1A,PPP2R5A,PLCZ1,PRKG1,PPP2R2B,ITPR3,PRKACG,KCNJ9,KCNJ1,PRKAG2,KCNJ6,ADCY10,PPP2R1B
Dermatan Sulfate Biosynthesis (Late Stages)	0.00416869	SULT1C4,CHST12,HS3ST4,CHST15,HS3ST3A1,SULT2B1,DSE,SULT1A2,HS6ST1,UST,SULT1A1,HS3ST2,CHST3,CHST13
Type I Diabetes Mellitus Signaling	0.00549541	CD247,MAP2K6,MAP2K4,SOCS1,HLA-DOA,JAK1,HLA-A,HLA-B,MAP3K5,JAK2,HLA-DQB1,HLA-DRB1,NFKBIA,CASP9,NGFR,TNFRSF11B,TNFRSF1A,IFNGR1,IRF1,RIPK1,MAPK14,HLA-C,GAD1,CD86,MAP2K3,TNF,HLA-DRB5
G Beta Gamma Signaling	0.00588844	CACNA1I,CACNA1S,CAV2,CACNB3,GNG7,PRKCZ,PAK1,AKT1,PRKAR1B,CAV1,PRKCE,CACNG8,CAV3,PRKD1,GNG12,PRKCA,CACNA1G,GNG4,SRC,ADCY2,GNA12,CACNA1C,CACNA1A,PRKACG,KCNJ9,GNAO1,CACNA2D1,PRKAG2,KCNJ6
Reelin Signaling in Neurons	0.00588844	MAP2K4,SRC,FYN,ITGA6,FGFR2,ARHGEF1,RELN,DAB1,ITGAL,MAPK8IP1,PIK3R3,ITGB2,YES1,AKT1,CDK5,KL,MAPT,ARHGEF16,HCK,PIK3CD,ARHGEF3,ARHGEF10,FRS2,FGR,ITGA4
Histidine Degradation VI	0.00588844	CYP11A1,CYP26B1,MICAL1,HAL,MICAL2,AMDHD1,CYP4F11
Integrin Signaling	0.0060256	MAP2K4,RAPGEF1,ARF1,DIRAS3,ITGA8,MYLK2,NCK2,PAK1,PPP1R12B,ITGA9,CAV1,TSPAN4,FRS2,ITGB5,ITGA4,CAPN5,TSPAN5,ITGA6,FGFR2,TNK2,BCAR3,GSN,TTN,RAP1A,PIK3R3,DOCK1,TLN2,RHOQ,ARF3,PIK3CD,CAPN2,ACTN4,ACTG1,CTTN,FYN,MYLK,RHOH,ITGB7,AKT1,KL,PFN3,SRC,PARVA,ASAP1,ITGAL,ITGB2,CAPN9,ARPC4,ITGAX
GABA Receptor Signaling	0.00676083	CACNA1I,CACNA1S,KCNN3,GABRA5,CACNB3,KCNN2,AP2A2,GABRR3,GABRG3,KCNN1,GABRB3,GABRB1,CACNG8,CACNA1G,SLC32A1,ADCY2,AP2M1,GABBR1,CACNA1C,KCNH2,CACNA1A,GABRP,GAD1,CACNA2D1,ADCY10
TR/RXR Activation	0.00707946	NXPH2,TRH,UCP1,EP300,AKT1,NCOA2,SCARB1,KL,FASN,FRS2,SLC2A1,APOA5,FGFR2,PFKP,THRSP,PIK3R3,ENO1,COL6A3,SREBF1,DIO1,NCOA1,PIK3CD,NCOR2,THRB,RXRA,RCAN2
Inhibition of Matrix Metalloproteases	0.0074131	MMP27,SDC1,ADAM12,SDC2,MMP14,MMP16,MMP8,MMP15,THBS2,LRP1,MMP9,TIMP2
B Cell Development	0.00758578	PTPRC,HLA-DOA,HLA-DRB1,HLA-A,HLA-B,CD86,HLA-DQB1,IL7,HLA-DRB5
Type II Diabetes Mellitus Signaling	0.00891251	MAP2K4,CACNA1I,SOCS1,CACNA1S,SLC27A2,CD36,PKM,CACNB3,MAP3K5,PRKCZ,NFKBIA,AKT1,KL,NGFR,ABCC8,PRKCE,CACNG8,FRS2,PRKD1,PRKCA,TNFRSF11B,CACNA1G,TNFRSF1A,MAP3K1,CACNA1C,FGFR2,SLC2A4,CACNA1A,PIK3R3,CACNA2D1,GCK,PRKAG2,PIK3CD,SLC27A1,INSR,TNF
Calcium-induced T Lymphocyte Apoptosis	0.0107152	CD247,HLA-DOA,HLA-A,CD4,HLA-B,HLA-DQB1,ITPR1,PRKCZ,EP300,HLA-DRB1,ITPR3,PRKCE,CAPN2,HLA-DRB5,PRKD1,PRKCA
Dermatan Sulfate Biosynthesis	0.0107152	SULT1C4,CHSY1,CHST12,CSGALNACT1,HS3ST4,CHST15,HS3ST3A1,SULT2B1,DSE,SULT1A2,HS6ST1,UST,SULT1A1,HS3ST2,CHST3,CHST13
CDK5 Signaling	0.011749	MAPK15,PPP1R3A,NGF,CDK5,NGFR,PRKAR1B,LAMB1,LAMA1,PPP2R5C,ADCY2,ITGA6,MAPK6,PPP1R14A,PPP1R11,PPP2R5A,CACNA1A,FOSB,MAPK14,NTRK2,MAPT,PRKACG,PPP2R2B,PRKAG2,ADCY10,PPP2R1B
Nitric Oxide Signaling in the Cardiovascular System	0.0123027	CACNA1S,SLC7A1,CHRM1,PRKCZ,AKT1,KL,PRKAR1B,CAV1,PRKCE,FRS2,PRKD1,PRKCA,GUCY1A3,FLT4,CACNA1C,FGFR2,ITPR1,CACNA1A,PDE1C,PIK3R3,PRKG1,PRKACG,ITPR3,PRKAG2,PDE5A,PIK3CD,KDR
Basal Cell Carcinoma Signaling	0.0131826	STK36,GLI2,BMP4,WNT9B,WNT3,WNT2B,BMP8B,WNT16,TCF7L1,TCF3,HKR1,FZD8,WNT3A,GLIS2,WNT7B,WNT4,DVL3,TCF7L2,WNT5A
Gustation Pathway	0.0154882	CACNA1I,CACNA1S,PDE6G,ASIC2,CACNB3,GNG7,SCNN1A,PDE7B,PRKAR1B,TDP2,SMPDL3B,PDE11A,CACNG8,CACNA1G,ADCY2,PDE9A,TAS2R60,CACNA1C,PDE4B,ITPR1,CACNA1A,PDE1C,P2RY2,TRPM5,PKD2L1,CACNA2D1,ITPR3,PRKACG,PRKAG2,PDE5A,P2RX6,ADCY10
GPCR-Mediated Nutrient Sensing in Enteroendocrine Cells	0.0154882	CACNA1I,CACNA1S,CACNB3,RAPGEF4,PLCH2,PRKCZ,GNG7,PLCE1,PRKAR1B,PRKCE,CACNG8,PRKD1,GNG12,PRKCA,GNG4,CACNA1G,ADCY2,CACNA1C,ITPR1,CACNA1A,PLCZ1,TRPM5,PRKACG,ITPR3,CACNA2D1,PRKAG2,ADCY10
Th1 and Th2 Activation Pathway	0.0158489	CD247,MAP2K6,mir-146,SOCS1,HLA-DOA,JAK1,HLA-A,CD4,HLA-B,NCSTN,HLA-DQB1,JAK2,TBX21,HLA-DRB1,HLA-DQB2,KL,CD274,FRS2,HLA-DPB1,RUNX3,DLL1,PTGDR2,NOTCH3,BHLHE41,FGFR2,IFNGR1,STAT3,IL13,IRF1,PIK3R3,ITGB2,NOTCH4,ICOS,GFI1,S1PR1,CD86,PIK3CD,NOTCH1,HLA-DRB5
Chondroitin Sulfate Biosynthesis	0.0169824	SULT1C4,CHSY1,CHST12,CSGALNACT1,HS3ST4,CHST15,HS3ST3A1,SULT2B1,SULT1A2,HS6ST1,UST,SULT1A1,HS3ST2,CHST3,CHST13
Vitamin-C Transport	0.017378	SLC23A2,SLC2A1,NXN,TXNRD2,SLC2A4,TXNRD1
RhoGDI Signaling	0.0190546	ARHGDIG,DIRAS3,CDH22,CDH24,CDH23,ARHGEF1,RHOH,GNG7,EP300,ROCK2,ARHGEF19,PAK1,PPP1R12B,CDH3,EZR,ARHGEF3,CDH13,GNG12,PI4KA,ITGA4,PRKCA,GNG4,SRC,CDH4,GNA12,ARHGEF17,DGKZ,CDH2,RHOQ,ARHGEF16,GNAO1,CDH8,CD44,ARHGEF18,PIP4K2A,ACTG1,ESR1,ARHGEF10,ARPC4
Th2 Pathway	0.0213796	CD247,HLA-DOA,JAK1,HLA-A,CD4,HLA-B,NCSTN,JAK2,HLA-DQB1,TBX21,HLA-DRB1,HLA-DQB2,KL,FRS2,HLA-DPB1,RUNX3,DLL1,PTGDR2,NOTCH3,BHLHE41,FGFR2,IL13,PIK3R3,ITGB2,NOTCH4,GFI1,ICOS,S1PR1,CD86,PIK3CD,NOTCH1,HLA-DRB5
TGF-β Signaling	0.0218776	MAP2K6,MAP2K4,RUNX3,SMAD2,BMP4,SMAD3,SKI,SMAD6,SMAD7,BMPR1B,PITX2,TGIF1,SMURF1,EP300,NKX2-5,MAPK14,RUNX2,BMPR1A,TGFB3,MAP2K3,SMURF2,PMEPA1
CREB Signaling in Neurons	0.0218776	CACNA1I,CACNA1S,GRM2,GRID2,GRIA1,GRID1,CACNB3,PLCH2,GNG7,PRKCZ,EP300,PLCE1,AKT1,KL,PRKAR1B,ATF4,PRKCE,CACNG8,FRS2,PRKD1,GNG12,PRKCA,CACNA1G,GNG4,GRIN2B,ADCY2,GRM1,GNA12,CACNA1C,FGFR2,GRM4,ITPR1,CREB5,CACNA1A,PLCZ1,PIK3R3,GRM7,GRIK4,CACNA2D1,ITPR3,GNAO1,PRKACG,PRKAG2,PIK3CD,ADCY10
Virus Entry via Endocytic Pathways	0.0218776	SRC,FYN,AP2M1,HLA-A,HLA-B,ITGA6,FGFR2,AP2A2,ITGAL,ITGB7,PRKCZ,PIK3R3,ITGB2,HLA-C,KL,CAV1,PRKCE,PIK3CD,ACTG1,FRS2,CXADR,PRKD1,ITGB5,ITGA4,PRKCA
Role of NFAT in Cardiac Hypertrophy	0.0251189	MAP2K6,MAP2K4,CACNA1I,CACNA1S,CAMK1D,CACNB3,PLCH2,GNG7,PRKCZ,EP300,PLCE1,AKT1,KL,IGF1R,PRKAR1B,PRKCE,CACNG8,FRS2,PRKD1,GNG12,PRKCA,CACNA1G,GNG4,SRC,ADCY2,HDAC4,MAP3K1,MEF2A,CACNA1C,FGFR2,ITPR1,CACNA1A,PLCZ1,PIK3R3,NKX2-5,MAPK14,CACNA2D1,ITPR3,PRKACG,PRKAG2,TGFB3,PIK3CD,MAP2K3,ADCY10,SLC8A1,RCAN2
Allograft Rejection Signaling	0.0251189	HLA-DOA,HLA-DQB2,HLA-DRB1,HLA-C,HLA-A,HLA-B,CD86,HLA-DQB1,TNF,HLA-DPB1,HLA-DRB5
Ubiquinol-10 Biosynthesis (Eukaryotic)	0.025704	CYP11A1,CYP26B1,MICAL1,MICAL2,URAD,CYP4F11,BCKDHB
G-Protein Coupled Receptor Signaling	0.025704	PDE6G,VIPR2,HRH1,PDE7B,HTR7,ATF4,TDP2,SMPDL3B,ADORA2B,PDE11A,FRS2,GRK4,OPRM1,GRM1,FGFR2,STAT3,GRM4,PDE4B,CREB5,RAP1A,PDE1C,PIK3R3,GRM7,RAP1GAP,PRKACG,GNAO1,DUSP4,PIK3CD,ADCY10,FYN,GRM2,PTGER3,RAPGEF4,RGS12,CHRM1,OPRL1,EP300,SYNGAP1,NFKBIA,AKT1,KL,PRKAR1B,PRKCE,PRKCA,SRC,HTR6,ADCY2,PTGIR,PDE9A,GABBR1,PTH1R,S1PR1,PRKAG2,PDE5A,ADRA2C,MAP3K8
Netrin Signaling	0.025704	CACNA1G,CACNA1I,CACNA1S,UNC5A,CACNA1C,CACNB3,CACNA1A,NCK2,PRKG1,PRKACG,CACNA2D1,PRKAR1B,PRKAG2,DCC,ABLIM2,CACNG8,UNC5C
Wnt/β-catenin Signaling	0.025704	SFRP2,WNT3,SOX1,MARK2,WNT16,EP300,CSNK1E,AKT1,CDH3,WNT7B,RARA,RARB,WNT4,SFRP5,PPP2R5C,SOX5,SFRP4,SOX7,SRC,WNT9B,WNT2B,TCF7L1,TCF3,PPP2R5A,FZD8,CDH2,WNT3A,PPP2R2B,GNAO1,CD44,TGFB3,NR5A2,DVL3,PPP2R1B,LRP1,TCF7L2,WNT5A
Glycine Degradation (Creatine Biosynthesis)	0.0269153	GAMT,GATM
Colorectal Cancer Metastasis Signaling	0.0275423	MAP2K4,JAK1,WNT3,MMP16,SMAD3,DIRAS3,WNT16,CASP9,WNT7B,WNT4,FRS2,GNG12,SMAD2,FGFR2,IFNGR1,STAT3,TCF3,PIK3R3,MMP27,RHOQ,PRKACG,TGFB3,PIK3CD,ADCY10,TNF,PTGER3,MMP14,MMP15,JAK2,RHOH,GNG7,AKT1,KL,MMP8,PRKAR1B,DCC,GNG4,SRC,ADCY2,WNT9B,TNFRSF1A,WNT2B,TCF7L1,FZD8,WNT3A,TLR6,PRKAG2,LRP1,MMP9,TCF7L2,WNT5A
Inhibition of Angiogenesis by TSP1	0.0275423	MAP2K4,FYN,SDC1,AKT1,MAPK14,GUCY1A3,SDC2,CD36,KDR,MMP9
FGF Signaling	0.0275423	MAP2K6,MAP3K1,FGFR2,ITPR1,STAT3,MAP3K5,CREB5,FGF1,FGF6,EP300,PIK3R3,MAPK14,AKT1,KL,FGF12,ATF4,MAP2K3,PIK3CD,MAPKAPK2,FRS2,PRKCA,FGF19
Airway Pathology in Chronic Obstructive Pulmonary Disease	0.0288403	MMP8,CELA2A,TNF,MMP9
Cdc42 Signaling	0.0301995	CD247,MAP2K4,HLA-DOA,HLA-A,HLA-B,MYLK,HLA-DQB1,IQGAP1,PRKCZ,IQGAP2,PAK1,HLA-DRB1,HLA-DQB2,PPP1R12B,BAIAP2,EXOC2,HLA-DPB1,ITGA4,VAV2,SRC,TNK2,MAPK14,EXOC4,HLA-C,PARD3,HLA-DRB5,ARPC4,FNBP1L
Notch Signaling	0.030903	FURIN,NOTCH4,DLL1,NOTCH3,CNTN1,MAML3,NCSTN,LFNG,MAML2,HEY2,NOTCH1
Gαs Signaling	0.030903	GNG4,HTR6,SRC,ADCY2,PTGIR,ADD2,VIPR2,RAPGEF4,CREB5,CHRM1,RAP1A,CNGA3,GNG7,EP300,ADD3,PTH1R,HTR7,PRKACG,HCK,PRKAG2,PRKAR1B,ATF4,ADORA2B,ADCY10,GNG12
Androgen Signaling	0.0323594	CACNA1I,CACNA1S,SMAD3,CACNB3,GNG7,PRKCZ,EP300,NCOA2,PRKAR1B,PRKCE,CACNG8,PRKD1,GNG12,GTF2H3,PRKCA,CACNA1G,GNG4,SRC,CALR,SHBG,GNA12,CACNA1C,ERCC2,CACNA1A,PRKACG,GNAO1,CACNA2D1,PRKAG2,NCOA1,GTF2H1
Xenobiotic Metabolism Signaling	0.0323594	MAP2K4,CAMK1D,CHST15,SULT1A2,HS6ST1,GSTM2,NR1I2,FRS2,PRKD1,ALDH7A1,MGST1,HDAC4,FGFR2,PIK3R3,PPP2R2B,ALDH1A2,CES5A,NCOA1,PIK3CD,ALDH18A1,MAP2K3,RXRA,CHST13,TNF,GSTP1,MAP2K6,ALDH4A1,SULT1C4,MAP3K5,HS3ST3A1,PRKCZ,EP300,UST,ALDH1A3,KL,CHST3,PRKCE,PPP2R5C,PRKCA,MAP3K1,CHST12,HS3ST4,PPP2R5A,SULT2B1,AHRR,MAPK14,CES4A,CYP3A4,SULT1A1,HS3ST2,CAT,MAP3K8,NCOR2,PPP2R1B,UGT1A7 (includes others)
Heparan Sulfate Biosynthesis (Late Stages)	0.0323594	SULT1C4,CHST12,HS3ST4,CHST15,HS3ST3A1,SULT2B1,SULT1A2,PNPLA7,HS6ST1,UST,SULT1A1,HS3ST2,CHST3,EXTL3,CHST13
Cellular Effects of Sildenafil (Viagra)	0.0323594	CACNA1S,KCNN3,MYH8,SLC4A11,MYLK,KCNN2,PLCH2,KCNN1,PLCE1,PPP1R12B,PRKAR1B,CACNG8,ADCY2,GUCY1A3,CACNA1C,PDE4B,ITPR1,KCNH2,CACNA1A,PDE1C,PLCZ1,PRKG1,PRKACG,ITPR3,MYH3,PRKAG2,PDE5A,ADCY10,ACTG1
Leukocyte Extravasation Signaling	0.0338844	MAP2K4,MMP14,MMP16,MMP15,CTNNA1,AFDN,RAPGEF4,CLDN6,RHOH,PRKCZ,ROCK2,KL,MMP8,EZR,PRKCE,CLDN9,FRS2,PRKD1,ITGA4,PRKCA,TIMP2,VAV2,CLDN10,SRC,ITGA6,THY1,FGFR2,RAP1A,ITGAL,MMP27,PIK3R3,ITGB2,F11R,EDIL3,MAPK14,CLDN5,RAP1GAP,CD44,PIK3CD,ACTN4,ACTG1,CTTN,MMP9
Lysine Degradation II	0.0338844	AASDH,AADAT,ALDH7A1
Lysine Degradation V	0.0338844	AASDH,AADAT,ALDH7A1
Circadian Rhythm Signaling	0.0338844	CSNK1E,GRIN2B,GRIN3B,ADCYAP1R1,BHLHE41,VIPR2,ATF4,CREB5,PER2,EP300
Pregnenolone Biosynthesis	0.0338844	CYP11A1,CYP26B1,MICAL1,MICAL2,CYP4F11
Synaptic Long Term Potentiation	0.0371535	GRM2,GRIA1,PPP1R3A,PLCH2,PRKCZ,EP300,PLCE1,PRKAR1B,PRKCE,ATF4,PRKD1,PRKCA,GRIN2B,GRIN3B,GRM1,PPP1R14A,CACNA1C,PPP1R11,ITPR1,GRM4,CREB5,RAP1A,PLCZ1,GRM7,PRKACG,ITPR3,PRKAG2
Role of Wnt/GSK-3β Signaling in the Pathogenesis of Influenza	0.0380189	WNT3,WNT9B,WNT2B,WNT16,TCF7L1,TCF3,CSNK1E,FZD8,WNT3A,NCOA2,WNT7B,NCOA1,WNT4,DVL3,TCF7L2,WNT5A
Cardiac β-adrenergic Signaling	0.0389045	CACNA1S,PDE6G,PPP1R3A,GNG7,PDE7B,PRKAR1B,TDP2,SMPDL3B,PPP2R5C,PDE11A,GNG12,GNG4,ADCY2,PDE9A,CACNA1C,PPP1R14A,AKAP6,PPP1R11,PDE4B,PPP2R5A,CACNA1A,PDE1C,PPP2R2B,PRKACG,PRKAG2,AKAP10,PDE5A,ADCY10,SLC8A1,PPP2R1B
GP6 Signaling Pathway	0.0389045	FYN,COL9A3,COL4A2,COL26A1,PRKCZ,COL5A1,COL16A1,COL6A1,AKT1,KL,LAMB1,LAMA1,PRKCE,COL11A2,COL18A1,FRS2,PRKD1,PRKCA,COL12A1,FGFR2,ITPR1,PIK3R3,COL6A3,SYK,COL23A1,LAT,PIK3CD,COL11A1,COL25A1
Synaptic Long Term Depression	0.0398107	CACNA1I,CACNA1S,GRM2,GRID2,GRID1,GRIA1,CACNB3,PLCH2,PRKCZ,PLCE1,PLA2G2F,IGF1R,PRKCE,PNPLA3,PPP2R5C,CACNG8,PRKD1,PRKCA,CACNA1G,GUCY1A3,GRM1,GNA12,CACNA1C,GRM4,ITPR1,PLA2G2A,PPP2R5A,CACNA1A,PLCZ1,GRM7,PRKG1,PPP2R2B,CACNA2D1,ITPR3,GNAO1,PPP2R1B
OX40 Signaling Pathway	0.040738	CD247,MAP2K4,HLA-DOA,HLA-A,CD4,HLA-B,HLA-DQB1,NFKBIA,HLA-DQB2,HLA-DRB1,HLA-C,HLA-DPB1,HLA-DRB5
Aryl Hydrocarbon Receptor Signaling	0.0416869	ALDH4A1,NFIX,SMARCA4,EP300,RB1,GSTM2,NCOA2,CCND3,NR0B2,ALDH1A3,RARA,RARB,ALDH7A1,SRC,MGST1,TFDP1,AHRR,CCND2,NFIA,ALDH1A2,TGFB3,HSPB7,ALDH18A1,DHFR,NCOR2,RXRA,ESR1,TNF,GSTP1,CDK2
cAMP-mediated signaling	0.042658	PDE6G,GRM2,CAMK1D,PTGER3,VIPR2,RAPGEF4,RGS12,CHRM1,OPRL1,EP300,PDE7B,HTR7,PRKAR1B,ATF4,TDP2,SMPDL3B,ADORA2B,PDE11A,HTR6,GRK4,SRC,ADCY2,PTGIR,PDE9A,OPRM1,GABBR1,AKAP6,STAT3,PDE4B,GRM4,CREB5,RAP1A,CNGA3,PDE1C,GRM7,RAP1GAP,PTH1R,GNAO1,PRKACG,AKAP10,S1PR1,PDE5A,ADRA2C,DUSP4,ADCY10
ERK5 Signaling	0.0436516	SH2D2A,SRC,YWHAG,YWHAB,SGK1,GNA12,MEF2A,NGF,CREB5,PRKCZ,EP300,AKT1,NTRK1,ATF4,MAP3K8,RPS6KA2
ERK/MAPK Signaling	0.0436516	FYN,RAPGEF1,PPP1R3A,RAPGEF4,EP300,PAK1,PLA2G2F,KL,ETS2,PRKAR1B,ATF4,PRKCE,PPP2R5C,ELF5,FRS2,ITGA4,PRKCA,SRC,MYCN,YWHAG,YWHAB,PPP1R14A,FGFR2,PPP1R11,STAT3,CREB5,RAP1A,PLA2G2A,PPP2R5A,ELF1,PIK3R3,DOCK1,TLN2,PPP2R2B,PRKACG,PRKAG2,PIK3CD,HSPB7,DUSP4,PPP2R1B,ESR1
Tight Junction Signaling	0.0446684	CPSF2,VTI1A,MYH8,MARK2,CTNNA1,AFDN,SYMPK,MYLK,CLDN6,PRKCZ,SMURF1,AKT1,NGFR,PRKAR1B,PPP2R5C,CLDN9,TNFRSF11B,CLDN10,TIAM1,TNFRSF1A,CRB3,YBX3,PPP2R5A,F11R,TJP3,CLDN5,PPP2R2B,PRKACG,MYH3,PRKAG2,TGFB3,PATJ,ACTG1,TNF,PPP2R1B
Citrulline Biosynthesis	0.0457088	LOC102724788/PRODH,OAT,ALDH18A1,GLS2
Leucine Degradation I	0.0457088	MCCC1,HMGCLL1,IVD,ACADM
Paxillin Signaling	0.0467735	MAP2K4,ARF1,ITGA8,ITGB7,NCK2,PAK1,KL,ITGA9,FRS2,ITGB5,ITGA4,SRC,PARVA,ITGA6,FGFR2,ITGAL,PIK3R3,DOCK1,ITGB2,TLN2,MAPK14,PIK3CD,ACTN4,ACTG1,ITGAX
