# Supplementary material for: Familial resemblances in human whole blood transcriptome
Source: BMC Genomics. 2018 Apr 27;19:300. doi: 10.1186/s12864-018-4698-6 (PMC5921553; doi:10.1186/s12864-018-4698-6)
Supplement: Supplementary file 7 — Common overrepresented pathways identified among genes with significant familial effect in gene expression levels (n = 1211) and DNA methylation (n = 6291). Table describing all 22 significant overrepresented pathways in common between genes with significant familial effect in gene expression and DNA methylation levels (IPA canonical pathways and list of differentially expressed genes). (XLSX 10 kb) [file 12864_2018_4698_MOESM7_ESM.xlsx]

## Sheet: Feuil1
Additional file 7. Common overrepresented pathways identified among genes with significant familial effect in expression levels (n=1211) and DNA methylation levels (n=6291)
IPA Canonical Pathways	Annotated genes
Antigen Presentation Pathway	PSMB9,HLA-DRB1,HLA-A,CANX,HLA-F,PSMB6,TAP2
Molecular Mechanisms of Cancer	MAP2K4,FYN,JAK1,AXIN1,CTNNA1,CDC25B,TGFBR2,CASP9,RHOB,SOS1,SMAD4,IRS2,GNA13,CTNNB1,MAP2K1,PIK3C2B,PRKCQ,PIK3C2A,HAT1,GNA12,GNAQ,CDK6,GNAI3,CBL,LEF1,ADCY7,BCL2L11,CDK2,PRKAR1A
RAR Activation	MAP2K4,STAT5A,CSNK2A1,DHRS3,PRKCQ,CSNK2A2,TRIM24,GTF2H5,SMAD4,NCOR1,SMARCC1,REL,ADCY7,HLTF,RDH13,MAP2K1,PRKAR1A
Caveolar-mediated Endocytosis Signaling	FYN,ARCN1,HLA-A,COPG2,COPB1,ACTG1,ITGB5,ITGB3
Regulation of the Epithelial-Mesenchymal Transition Pathway	ETS1,MAP2K4,PIK3C2B,JAK1,PIK3C2A,AXIN1,STAT3,TGFBR2,FOXC2,SOS1,SMAD4,IRS2,LEF1,CTNNB1,MAP2K1,TCF7L2
Dopamine-DARPP32 Feedback in cAMP Signaling	PPP2CB,GNAI3,PPP2R1A,PPP1CC,PRKCQ,ATF1,KCNJ10,PPP2R2B,CREB1,GNAQ,CSNK1A1,PPP1R11,ADCY7,PRKAR1A
Reelin Signaling in Neurons	MAP2K4,BLK,PIK3C2B,FYN,YES1,PIK3C2A,NDEL1,IRS2,ITGB3
Integrin Signaling	MAP2K4,FYN,PIK3C2B,PIK3C2A,ITGB3,MYL9,TSPAN3,WIPF1,RHOB,SOS1,ZYX,IRS2,VCL,TSPAN4,ACTG1,MAP2K1,ITGB5
B Cell Development	HLA-DRB1,CD79B,HLA-A,CD79A
Th1 and Th2 Activation Pathway	CD247,STAT5A,PIK3C2B,PRKCQ,JAK1,PIK3C2A,HLA-A,CHD4,IFNGR1,STAT3,IL24,SPI1,TGFBR2,HLA-DRB1,S1PR1,IRS2
Th2 Pathway	CD247,PIK3C2B,STAT5A,PRKCQ,JAK1,PIK3C2A,HLA-A,CHD4,SPI1,IL24,TGFBR2,HLA-DRB1,S1PR1,IRS2
CREB Signaling in Neurons	POLR2J2/POLR2J3,POLR2I,PIK3C2B,POLR2F,PRKCQ,PIK3C2A,GNA12,GNAQ,POLR2B,POLR2G,GNAI3,GTF2B,POLR2A,GNG11,SOS1,CREB1,IRS2,GNA13,MAP2K1,ADCY7,PRKAR1A
Virus Entry via Endocytic Pathways	PIK3C2B,FYN,PRKCQ,PIK3C2A,HLA-A,CLTB,IRS2,ACTG1,ITGB5,ITGB3
Role of NFAT in Cardiac Hypertrophy	MAP2K4,PIK3C2B,PRKCQ,HDAC2,PIK3C2A,CAMK1D,GNAQ,CSNK1A1,TGFBR2,GNAI3,GNG11,HDAC7,SOS1,IRS2,ADCY7,MAP2K1,PRKAR1A
Colorectal Cancer Metastasis Signaling	MAP2K4,PIK3C2B,JAK1,PIK3C2A,AXIN1,IFNGR1,STAT3,TGFBR2,TLR10,GNG11,CASP9,RHOB,SOS1,SMAD4,IRS2,LEF1,CTNNB1,ADCY7,MAP2K1,TCF7L2,PRKAR1A
Cdc42 Signaling	CD247,MYL9,MAP2K4,WIPF1,HLA-DRB1,CFL2,MYL6,HLA-A,FCER1G,CDC42SE1,HLA-F,IQGAP1
Androgen Signaling	POLR2J2/POLR2J3,POLR2I,POLR2F,PRKCQ,GNA12,GNAQ,POLR2B,POLR2G,GNAI3,GTF2B,POLR2A,GNG11,GTF2H5,HSP90AA1,GNA13,DNAJB1,PRKAR1A
Leukocyte Extravasation Signaling	MAP2K4,PIK3C2B,PRKCQ,MYL6,PIK3C2A,CTNNA1,ITGB3,GNAI3,WIPF1,CLDN23,TXK,CD44,PECAM1,IRS2,VCL,RASSF5,CTNNB1,ACTG1
OX40 Signaling Pathway	CD247,MAP2K4,HLA-DRB1,HLA-A,FCER1G,TRAF5,HLA-F
ERK/MAPK Signaling	ETS1,PIK3C2B,FYN,PIK3C2A,ATF1,PPP1R11,STAT3,PPP2CB,PPP2R1A,PPP1CC,ELF2,PPP2R2B,CREB1,SOS1,IRS2,MAP2K1,PRKAR1A
Tight Junction Signaling	MYH9,MYL6,CTNNA1,MYL9,TGFBR2,PPP2CB,NSF,PPP2R1A,CLDN23,PPP2R2B,VCL,CTNNB1,PATJ,ACTG1,PRKAR1A
Paxillin Signaling	MAP2K4,PIK3C2B,PIK3C2A,SOS1,IRS2,VCL,PTPN12,ACTG1,ITGB5,ITGB3,GIT2
